# Supplementary material for: Recent climate warming drives ecological change in a remote high-Arctic lake
Source: Sci Rep. 2018 May 1;8:6858. doi: 10.1038/s41598-018-25148-7 (PMC5931553; doi:10.1038/s41598-018-25148-7)
Supplement: Supplementary file 2 — Dataset S1 [file 41598_2018_25148_MOESM2_ESM.xls]

## Sheet: Gamma-spectroscopy
	Samplenr	210Pb		241Am		234Th		234Th		226Ra		226Ra		Be7		226Ra		137Cs			226Ra avg	210Pb excess
Depth (cm)		46.5 keV	Error	59.5 keV	Error	63.3 keV	Error	87.3 keV	Error	295.2 keV	Error	351.9 keV	Error	477.6 keV	Error	609.3keV	Error	661.7keV	Error
		Bq/kg	Bq/kg	Bq/kg	Bq/kg	Bq/kg	Bq/kg	Bq/kg	Bq/kg	Bq/kg	Bq/kg	Bq/kg	Bq/kg	Bq/kg	Bq/kg	Bq/kg	Bq/kg	Bq/kg	Bq/kg		Bq/kg	Bq/kg
2.5	0-5	394.6	29.1	0	0	0	0	14	14.2	35.9	10.9	23.4	6.7	0	0	36.8	9.7	0	0		32	362.5
7.5	8	555.2	27.9	0	0	0	0	27.6	13.5	20.1	8.6	39.2	6.4	0	0	32.9	8.6	11	2.9		30.7	524.4
13.5	14	534.5	26.4	2	2.5	0	0	19.3	11.8	46	8.8	36.4	5.8	0	0	45.9	8.6	26.4	4.3		42.7	491.8
19.5	20	307.8	18.6	0	0	63.2	12.7	16.6	10	65.6	7.8	41.8	4.7	0	0	36.4	6.9	58.8	4.8		47.9	259.9
23.5	24	249.4	15.4	0	0	0	0	33.9	10.8	59.6	7.3	31.8	4.2	0	0	23.9	5.3	73	4.2		38.4	210.9
29.5	30	215.7	16.9	1.3	1.9	0	0	11.9	10.7	30	7.5	36.5	5.4	0	0	37.6	8	191.1	9.3		34.7	181
35.5	36	77	4.8	0	0	45.7	4	35	3.9	34.5	2.5	37.1	1.6	0	0	39	2.5	4.9	0.8		36.9	40.1
40.5	41	59.1	4	0	0	53	4.1	25.3	3.2	39.3	2.3	33.9	1.6	0	0	33.4	2.2	0	0		35.6	23.6
45.5	46	55	3.9	0	0	52.4	3.8	40.4	3.7	39.9	1.2	41.4	1.6	0	0	45.1	2.4	0	0		42.1	12.9

## Sheet: Constants
Sampling data
Sampling mission	Sundneset
Sampling instrument	Simple gravity corer
Core code	SN_II
Location	Barentsoya
Sampling area	Sundneset
Sampling depth (m)	1
Sampling date	2015-08-25
Sampling date (yr)	2015
Internal diameter ( f, cm)	6
Uncertainty u(f)	0.05
Surface (cm2)	28.2743
Uncertainty u(S)	0.471239
Core length (cm)	47
Pb-210
Half-life (t½, yr)	22.23	Source DDEP, 2010
Uncertainty u(t½)	0.12	0.539811	(u, %)
Disintegration constant (l, yr-1)	0.0311807
Uncertainty u(l)	0.000168317	0.539811	(u,%)

## Sheet: Masses
Code	z(i)	zi	Δzi	Δmi	Δmi/S	u(Δmi/S)	m(i)	u(m(i))	mi	u(mi)	Dry Bulk Density
	(cm)	(cm)	(cm)	(g)	(g cm-2)		(g cm-2)		(g cm-2)		g cm-3
Layer 0							0	0
SN 0-5		2.5	5	1.44107	0.0509675	0.000849459			0.0254838	0.000849459	0.0509675
Layer 1							0.0509675	0.000849459
SN 7-8		7.5	1	1.93294	0.0683636	0.00113939			0.0851494	0.00216266	0.0683636
Layer 2							0.119331	0.00198885
SN 13-14		13.5	1	2.80544	0.0992222	0.0016537			0.168942	0.00415015	0.0992222
Layer 3							0.218553	0.00364256
SN 19-20		19.5	1	5.06111	0.179	0.00298333			0.308053	0.00756113	0.179
Layer 4							0.397553	0.00662589
SN 23-24		23.5	1	2.29521	0.0811765	0.00135294			0.438142	0.0103713	0.0811765
Layer 5							0.47873	0.00797883
SN 29-30		29.5	1	4.38252	0.155	0.00258333			0.55623	0.0132371	0.155
Layer 6							0.63373	0.0105622
SN 35-36		35.5	1	11.4971	0.406625	0.00677708			0.837042	0.0203029	0.406625
Layer 7							1.04035	0.0173392
SN 40-41		40.5	1	7.2665	0.257	0.00428333			1.16885	0.0277162	0.257
Layer 8							1.29735	0.0216226
SN 45-46		45.5	1	11.8238	0.418182	0.0069697			1.29735	0.0216226	0.418182
								0

## Sheet: Concentrations
	GAMMA
Code	Pb-210	u(210Pb)	Ra-226	u(226Ra)	Ci	u(Ci)	C(i)	u(C(i))	ΔAi	u(ΔAi)
	(Bq kg-1)		(Bq kg-1)		(Bq kg-1)		(Bq kg-1)		(Bq m-2)
Layer 0							510.4	1.2
SN 0-5	394.6	29.1	35.9	6.7	358.7	29.8613			182.821	15.5216
Layer 1							446.9	20.6825
SN 7-8	555.2	27.9	20.1	6.4	535.1	28.6246			365.814	20.4966
Layer 2							511.8	19.6848
SN 13-14	534.5	26.4	46	5.8	488.5	27.0296			484.701	28.0096
Layer 3							365.35	16.5729
SN 19-20	307.8	18.6	65.6	4.7	242.2	19.1846			433.538	35.0924
Layer 4							216	12.4785
SN 23-24	249.4	15.4	59.6	4.2	189.8	15.9625			154.073	13.2098
Layer 5							187.75	11.9328
SN 29-30	215.7	16.9	30	5.4	185.7	17.7418			287.835	27.915
Layer 6							114.1	9.22456
SN 35-36	77	4.8	34.5	1.6	42.5	5.05964			172.816	20.7744
Layer 7							31.15	3.32265
SN 40-41	59.1	4	39.3	1.6	19.8	4.30813			50.886	11.1043
Layer 8							17.45	3.01372
SN 45-46	55	3.9	39.9	1.6	15.1	4.21545			63.1455	17.6596

## Sheet: LnCi
zi	ln(Ci)
(cm)
2.5	5.88249
7.5	6.28245
13.5	6.19134
19.5	5.48976
23.5	5.24597
29.5	5.22413
35.5	3.7495
40.5	2.98568
45.5	2.71469

## Sheet: C0 CA
OUTPUT SUMMARY
Gegevens voor de regressie
Meervoudige correlatiecoëfficiënt R	0.870647
R-kwadraat	0.758026
Aangepaste kleinste kwadraat	0.697533
Standaardfout	0.256608
Waarnemingen	6
Variantie-analyse
	Vrijheidsgraden	Kwadratensom	Gemiddelde kwadraten	F	Significantie F
Regressie	1	0.82512	0.82512	12.5307	0.0240161
Storing	4	0.263391	0.0658477
Totaal	5	1.08851
	Coëfficiënten	Standaardfout	T- statistische gegevens	P-waarde	Laagste 95%	Hoogste 95%	Laagste 95,0%	Hoogste 95,0%
Snijpunt	6.23519	0.17947	34.7423	4.09565e-06	5.73691	6.73348	5.73691	6.73348
Variabele X 1	-1.9564	0.552674	-3.53988	0.0240161	-3.49087	-0.421929	-3.49087	-0.421929
C0	510.4	1.19658
zi	mi	ln Ci
(cm)	(g cm-2)
2.5	0.0254838	5.88249
7.5	0.0851494	6.28245
13.5	0.168942	6.19134
19.5	0.308053	5.48976
23.5	0.438142	5.24597
29.5	0.55623	5.22413

## Sheet: CF
							Pb210
z(i)	ΔAi	u(ΔAi)	A(i)	u(A(i))	t(i)	u(t(i))	Year	r(i)	u(r(i))	ri	u(ri)	r(i)	u(r(i))	s(i)	u(s(i))	Dry Bulk Density								depth	C14		depth	Cesium
(cm)	(Bq m-2)		(Bq m-2)		(yr)	(yr)	(A.D.)	(g cm-2 yr-1)		(g cm-3)		(g cm-3)		(cm yr-1)		g cm-3								25	1973	2	30	1962	2
2.5			2195.63	67.0637	0	0	2015	0.0134133	0.00041724			0.0592598	0.000624097	0.226347	0.00743344	0.0509675
	182.821	15.5216								0.0101935	0.000169892
7.5			2012.81	65.2428	2.78819	0.243149	2012.21	0.0140436	0.000797106			0.0392786	0.0018986	0.357538	0.0266554	0.0683636
	365.814	20.4966								0.0683636	0.00113939
13.5			1646.99	61.9396	9.22097	0.484091	2005.78	0.0100341	0.000542472			0.0837929	0.00289452	0.119749	0.00768265	0.0992222
	484.701	28.0096								0.0992222	0.0016537
19.5			1162.29	55.2446	20.3996	0.913913	1994.6	0.00991956	0.00065394			0.139111	0.00452584	0.0713068	0.00524212	0.179
	433.538	35.0924								0.179	0.00298333
23.5			728.755	42.6672	35.3708	1.47693	1979.63	0.01052	0.000867145			0.130088	0.0024056	0.0808678	0.00683151	0.0811765
	154.073	13.2098								0.0811765	0.00135294
29.5			574.682	40.5708	42.9883	1.85909	1972.01	0.00954407	0.000908071			0.118088	0.00514761	0.0808215	0.00845841	0.155
	287.835	27.915								0.155	0.00258333
35.5			286.847	29.4405	65.2735	3.01454	1949.73	0.00783882	0.00102503			0.280812	0.0103888	0.0279148	0.00379352	0.406625
	172.816	20.7744								0.406625	0.00677708
40.5			114.031	20.8607	94.8583	5.66289	1920.14	0.0114144	0.00241794			0.331812	0.00730923	0.0344001	0.00732637	0.257
	50.886	11.1043								0.257	0.00428333
45.5			63.1455	17.6596	113.813	8.78386	1901.19	0.0112832	0.00370923			0.337591	0.0104545	0.0334227	0.011036	0.418182
	63.1455	17.6596								0.418182	0.0069697
			0	0
	210Pb flux (f)		u(f)
	(Bq m2 yr-1)
		68.4612	2.1235
