# Supplementary material for: Recent climate warming drives ecological change in a remote high-Arctic lake
Source: Sci Rep. 2018 May 1;8:6858. doi: 10.1038/s41598-018-25148-7 (PMC5931553; doi:10.1038/s41598-018-25148-7)
Supplement: Supplementary file 3 — Dataset S2 [file 41598_2018_25148_MOESM3_ESM.xlsx]

## Sheet: Pediastrum
Age	Sample #	Lycopodium count	P. boryanum var. boryanum	P. boryanum var. brevicorne	P. integrum	P. orientale	Sum pediastrum		Pediastrum/lycopodium	P. boryanum var. Boryanum / lycopodium	P. orientale / lycopodium		% P. boryanum var. boryanum	% P. boryanum var. brevicorne	% P. integrum	% P. orientale
2015	1	128	87	4	0	88	179		1.39844	0.679688	0.6875		48.6034	2.23464	0	49.162
2014.87	2	108	179	3	12	112	306		2.83333	1.65741	1.03704		58.4967	0.980392	3.92157	36.6013
2014.63	3	67	153	4	5	73	235		3.50746	2.28358	1.08955		65.1064	1.70213	2.12766	31.0638
2014.29	4	100	137	1	6	51	195		1.95	1.37	0.51		70.2564	0.512821	3.07692	26.1538
2013.84	5	124	195	1	1	108	305		2.45968	1.57258	0,870967742		63.9344	0.327869	0.327869	35.4098
2013.28	6	102	158	3	3	141	305		2.9902	1.54902	1.38235		51.8033	0.983607	0.983607	46.2295
2012.61	7	106	181		5	94	280		2.64151	1.70755	0.886792		64.6429	0	1.78571	33.5714
2011.84	8	124	146		6	99	251		2.02419	1.17742	0.798387		58.1673	0	2.39044	39.4422
2010.96	9	74	165	5	4	148	322		4.35135	2.22973	2		51.2422	1.5528	1.24224	45.9627
2009.97	10	95	102		7	74	183		1.92632	1.07368	0.778947		55.7377	0	3.82514	40.4372
2008.87	11	85	111	3	0	71	185		2.17647	1.30588	0.835294		60	1.62162	0	38.3784
2007.67	12	137	112	5	4	82	203		1.48175	0.817518	0.59854		55.1724	2.46305	1.97044	40.3941
2006.36	13	87	129	2	1	71	203		2.33333	1.48276	0.816092		63.5468	0.985222	0.492611	34.9754
2004.94	14	89	119	2	14	85	220		2.47191	1.33708	0.955056		54.0909	0.909091	6.36364	38.6364
2003.41	15	137	110	1	0	42	153		1.11679	0.80292	0.306569		71.8954	0.653595	0	27.451
2001.78	16	100	124	1	13	90	228		2.28	1.24	0.9		54.386	0.438596	5.70175	39.4737
2000.04	17	153	81	3	2	38	124		0.810458	0.529412	0.248366		65.3226	2.41935	1.6129	30.6452
1998.19	18	117	45			37	82		0.700855	0.384615	0.316239		54.878	0	0	45.122
1996.23	19	112	141	2	0	72	215		1.91964	1.25893	0.642857		65.5814	0.930233	0	33.4884
1994.17	20	135	68	1	6	56	131		0.97037	0.503704	0.414815		51.9084	0.763359	4.58015	42.7481
1992	21	130	44	0	0	19	63		0.484615	0.338462	0.146154		69.8413	0	0	30.1587
1989.72	22	167	69		4	26	99		0.592814	0.413174	0.155689		69.697	0	4.0404	26.2626
1987.34	23	133	35	3	2	6	46		0.345865	0.263158	0.0451128		76.087	6.52174	4.34783	13.0435
1984.85	24	196	63	1	3	17	84		0.428571	0.321429	0.0867347		75	1.19048	3.57143	20.2381
1982.25	25	306	121	7	5	54	187		0.611111	0.395425	0.176471		64.7059	3.74332	2.6738	28.877
1979.54	26	140	57	3	3	14	77		0.55	0.407143	0.1		74.026	3.8961	3.8961	18.1818
1976.73	27	200	44	0	0	12	56		0.28	0.22	0.06		78.5714	0	0	21.4286
1973.8	28	160	38		4	16	58		0.3625	0.2375	0.1		65.5172	0	6.89655	27.5862
1970.77	29	260	56	3	8	30	97		0.373077	0.215385	0.115385		57.732	3.09278	8.24742	30.9278
1967.64	30	105	26		3	9	38		0.361905	0.247619	0.0857143		68.4211	0	7.89474	23.6842
1964.39	31	125	17	0	0	6	23		0.184	0.136	0.048		73.913	0	0	26.087
1961.04	32	154	63		2	16	81		0.525974	0.409091	0.103896		77.7778	0	2.46914	19.7531
1957.58	33	113	33	3	3	9	48		0.424779	0.292035	0.079646		68.75	6.25	6.25	18.75
1954.02	34	98	26			6	32		0.326531	0.265306	0.0612245		81.25	0	0	18.75
1950.34	35	125	36	4	2	11	53		0.424	0.288	0.088		67.9245	7.54717	3.77358	20.7547
1946.56	36	132	29		5	11	45		0.340909	0.219697	0.0833333		64.4444	0	11.1111	24.4444
1942.67	37	181	33		5	8	46		0.254144	0.18232	0.0441989		71.7391	0	10.8696	17.3913
1938.68	38	47	6			6	12		0.255319	0.12766	0.12766		50	0	0	50
1934.57	39	113	16	1	0	3	20		0.176991	0.141593	0.0265487		80	5	0	15
1930.36	40	100	10	1		16	27		0.27	0.1	0.16		37.037	3.7037	0	59.2593
1926.04	41	129	4	0	0	1	5		0.0387597	0.0310078	0.00775194		80	0	0	20
1921.62	42	80	4		1	1	6		0.075	0.05	0.0125		66.6667	0	16.6667	16.6667
1917.09	43	130	16	0	0	1	17		0.130769	0.123077	0.00769231		94.1176	0	0	5.88235
1912.44	44	112	15		2	3	20		0.178571	0.133929	0.0267857		75	0	10	15
1907.7	45	122	17		1	1	19		0.155738	0.139344	0.00819672		89.4737	0	5.26316	5.26316
1902.84	46	112	4				4		0.0357143	0.0357143	0		100	0	0	0
1897.88	47	171	11			12	23		0.134503	0.0643275	0.0701754		47.8261	0	0	52.1739

## Sheet: Pollen
Age	Sample #	Lycopodium count	Betula	Caryophylaceae	Chenopodium	Cyperaceae	Draba	Dryas	Pinus	Poaceae	Ranunculus	Rosaceae	Salix	Saxifraga	Potentilla	Tricolpate	indet	cerastium arcticum	Ambrosia type	Alnus	Ericaceae?	Artemisia	Pollen sum	pollen/lycopodium		Botryococcus	Monolete spores	trilete spores
2015	1	128	0	0	0	0	1	0	0	0	0	0	0	0	0	0	0	0					1	0.0078125		0	2
2014.87	2	108	1						1	2			3	1		1							9	0.0833333		1	9
2014.63	3	67	0	0				1		1			2				1						5	0.0746269		1	5
2014.29	4	100			1				1	1			3	1		2	1						10	0.1		1	9
2013.84	5	124	1	0	0	1	0	3	3	11	0	0	0	0	0	0	0	0	0			2	21	0.169355		0	4
2013.28	6	102	4	1					2	9			2				6						24	0.235294		4	12
2012.61	7	106							1	3	1			1			2						8	0.0754717		3	8
2011.84	8	124						1		3			1			3							8	0.0645161			25
2010.96	9	74	1	0	0	0	3	2	0	4	1	0	0	0	0	0	1						12	0.162162		3	2
2009.97	10	95								1			1			1							3	0.0315789		2	10
2008.87	11	85	0	0		2	1	2	1	7	1	0	1	0	0	0	2					0	17	0.2		4	2
2007.67	12	137	16							11		1	5	3									36	0.262774		1	20
2006.36	13	87	1	0	0	1	0	1	2	19	2	0	0	0	0	0	0	0	0	0	0	0	26	0.298851		0	4
2004.94	14	89				1	1		2	2			5	3									14	0.157303		1	14
2003.41	15	137	0	0	0	1	0	1	2	0	2	0	0	0	0	0	0	0	0	0	0	0	6	0.0437956		7	11
2001.78	16	100	1						1	2			1			1							6	0.06		3	9
2000.04	17	153	0	0	0	1	2	1	3	3	0	0	1	1	0	0	2	0					14	0.0915033		2	41
1998.19	18	117							1	7			12				4						24	0.205128		1	25
1996.23	19	112	2	1	0	2	2	1	2	7	4	0	0	0	0	0	2	0	0			0	23	0.205357		2	3
1994.17	20	135					2		2	7	2		1	2		3							19	0.140741		1	16
1992	21	130	1	0	0	1	0	0	0	0	5	0	0	0	0	0	2	0	0	0	0	1	10	0.0769231		5	15
1989.72	22	167	1						1	4	1		6	1									14	0.0838323		4	26
1987.34	23	133	0	0	0	2	1	1	1	3	3	0	1	0	0	0	0	0	0	0	0	0	12	0.0902256		2	19
1984.85	24	196	3	1					2	14	2		1				1						24	0.122449		3	33
1982.25	25	306	1	0	1	3	0	0	2	2	3	0	1	1		0	0						14	0.0457516		2	27
1979.54	26	140					1		2	6			1				1						11	0.0785714		2	20
1976.73	27	200	0	0	0	2	0	1	2	2	1	0	0	0	0	0	0	0	0	0	0	1	9	0.045		9	11	2
1973.8	28	160	3	1	3				3	6	3		3	6		1	2						31	0.19375		1	27
1970.77	29	260	3	1	0	1	0	0	4	5	4	0	12	2	1	0	0	0	1				34	0.130769		1	43
1967.64	30	105	3						1	1													5	0.047619		1	11
1964.39	31	125	1	0	0	1	0	0	0	1	1	0	1	0	0	0	0	0	0	0	0	0	5	0.04		2	5
1961.04	32	154	1					4	1	8	1		2	1		3							21	0.136364		2	21
1957.58	33	113	3	1	0	1	1	0	1	1	0	0	1	0	0	0	0	0	0	0	0	0	9	0.079646		2	4
1954.02	34	98					1	1		7				2									11	0.112245		2	19
1950.34	35	125	0	0	0	1	0	1	2	3	1	0	0		0		0	0	0	0	0	0	8	0.064		3	6
1946.56	36	132	3						1	7			3	2									16	0.121212		3	25
1942.67	37	181	0	0	0	1	4	2	0.5	4	0	0	0	1	0	0	1	1					14.5	0.0801105		1	12
1938.68	38	47		1			1		1	4			3										10	0.212766		3	9
1934.57	39	113	1	0	0	2	0	1	3	5	1	0	1	0	0	0	0	0	0	2	1		17	0.150442		0	5
1930.36	40	100	2	1					2	1			5	9									20	0.2			43
1926.04	41	129	0	0		1	0	2	1	1	0	0	0	0	0	0	0	0	0	0	0	1	6	0.0465116		1	11
1921.62	42	80	1	1					1	6			2	2									13	0.1625		1	27
1917.09	43	130	0	1	2	1	0	1	0	2	2	0	0	0	0	0	0	0	0	0	0	0	9	0.0692308		1	6
1912.44	44	112	1			1			5	8			5	1		3							24	0.214286		2	35
1907.7	45	122	2	2	0	3	0	2	0	24	1	0	2	0	0	0	0	0	0			0	36	0.295082		2	3
1902.84	46	112	4	2				1		7			2	1		4							21	0.1875		2	12
1897.88	47	171	1	1					2	6						19							29	0.169591		11	0

## Sheet: Pollen%
Age	Sample #	Betula	Caryophylaceae	Chenopodium	Cyperaceae	Draba	Dryas	Pinus	Poaceae	Ranunculus	Rosaceae	Salix	Saxifraga	Potentilla	Tricolpate	indet	cerastium arcticum	Ambrosia type	Alnus	Ericaceae?	artemisia	Pollen sum		Pinus+Betula
2015	1	0	0	0	0	100	0	0	0	0	0	0	0	0	0	0	0	0	0	0	0	100		0
2014.87	2	11.1111	0	0	0	0	0	11.1111	22.2222	0	0	33.3333	11.1111	0	11.1111	0	0	0	0	0	0	100		22.2222
2014.63	3	0	0	0	0	0	20	0	20	0	0	40	0	0	0	20	0	0	0	0	0	100		0
2014.29	4	0	0	10	0	0	0	10	10	0	0	30	10	0	20	10	0	0	0	0	0	100		10
2013.84	5	4.7619	0	0	4.7619	0	14.2857	14.2857	52.381	0	0	0	0	0	0	0	0	0	0	0	9.52381	100		19.0476
2013.28	6	16.6667	4.16667	0	0	0	0	8.33333	37.5	0	0	8.33333	0	0	0	25	0	0	0	0	0	100		25
2012.61	7	0	0	0	0	0	0	12.5	37.5	12.5	0	0	12.5	0	0	25	0	0	0	0	0	100		12.5
2011.84	8	0	0	0	0	0	12.5	0	37.5	0	0	12.5	0	0	37.5	0	0	0	0	0	0	100		0
2010.96	9	8.33333	0	0	0	25	16.6667	0	33.3333	8.33333	0	0	0	0	0	8.33333	0	0	0	0	0	100		8.33333
2009.97	10	0	0	0	0	0	0	0	33.3333	0	0	33.3333	0	0	33.3333	0	0	0	0	0	0	100		0
2008.87	11	0	0	0	11.7647	5.88235	11.7647	5.88235	41.1765	5.88235	0	5.88235	0	0	0	11.7647	0	0	0	0	0	100		5.88235
2007.67	12	44.4444	0	0	0	0	0	0	30.5556	0	2.77778	13.8889	8.33333	0	0	0	0	0	0	0	0	100		44.4444
2006.36	13	3.84615	0	0	3.84615	0	3.84615	7.69231	73.0769	7.69231	0	0	0	0	0	0	0	0	0	0	0	100		11.5385
2004.94	14	0	0	0	7.14286	7.14286	0	14.2857	14.2857	0	0	35.7143	21.4286	0	0	0	0	0	0	0	0	100		14.2857
2003.41	15	0	0	0	16.6667	0	16.6667	33.3333	0	33.3333	0	0	0	0	0	0	0	0	0	0	0	100		33.3333
2001.78	16	16.6667	0	0	0	0	0	16.6667	33.3333	0	0	16.6667	0	0	16.6667	0	0	0	0	0	0	100		33.3333
2000.04	17	0	0	0	7.14286	14.2857	7.14286	21.4286	21.4286	0	0	7.14286	7.14286	0	0	14.2857	0	0	0	0	0	100		21.4286
1998.19	18	0	0	0	0	0	0	4.16667	29.1667	0	0	50	0	0	0	16.6667	0	0	0	0	0	100		4.16667
1996.23	19	8.69565	4.34783	0	8.69565	8.69565	4.34783	8.69565	30.4348	17.3913	0	0	0	0	0	8.69565	0	0	0	0	0	100		17.3913
1994.17	20	0	0	0	0	10.5263	0	10.5263	36.8421	10.5263	0	5.26316	10.5263	0	15.7895	0	0	0	0	0	0	100		10.5263
1992	21	10	0	0	10	0	0	0	0	50	0	0	0	0	0	20	0	0	0	0	10	100		10
1989.72	22	7.14286	0	0	0	0	0	7.14286	28.5714	7.14286	0	42.8571	7.14286	0	0	0	0	0	0	0	0	100		14.2857
1987.34	23	0	0	0	16.6667	8.33333	8.33333	8.33333	25	25	0	8.33333	0	0	0	0	0	0	0	0	0	100		8.33333
1984.85	24	12.5	4.16667	0	0	0	0	8.33333	58.3333	8.33333	0	4.16667	0	0	0	4.16667	0	0	0	0	0	100		20.8333
1982.25	25	7.14286	0	7.14286	21.4286	0	0	14.2857	14.2857	21.4286	0	7.14286	7.14286	0	0	0	0	0	0	0	0	100		21.4286
1979.54	26	0	0	0	0	9.09091	0	18.1818	54.5455	0	0	9.09091	0	0	0	9.09091	0	0	0	0	0	100		18.1818
1976.73	27	0	0	0	22.2222	0	11.1111	22.2222	22.2222	11.1111	0	0	0	0	0	0	0	0	0	0	11.1111	100		22.2222
1973.8	28	9.67742	3.22581	9.67742	0	0	0	9.67742	19.3548	9.67742	0	9.67742	19.3548	0	3.22581	6.45161	0	0	0	0	0	100		19.3548
1970.77	29	8.82353	2.94118	0	2.94118	0	0	11.7647	14.7059	11.7647	0	35.2941	5.88235	2.94118	0	0	0	2.94118	0	0	0	100		20.5882
1967.64	30	60	0	0	0	0	0	20	20	0	0	0	0	0	0	0	0	0	0	0	0	100		80
1964.39	31	20	0	0	20	0	0	0	20	20	0	20	0	0	0	0	0	0	0	0	0	100		20
1961.04	32	4.7619	0	0	0	0	19.0476	4.7619	38.0952	4.7619	0	9.52381	4.7619	0	14.2857	0	0	0	0	0	0	100		9.52381
1957.58	33	33.3333	11.1111	0	11.1111	11.1111	0	11.1111	11.1111	0	0	11.1111	0	0	0	0	0	0	0	0	0	100		44.4444
1954.02	34	0	0	0	0	9.09091	9.09091	0	63.6364	0	0	0	18.1818	0	0	0	0	0	0	0	0	100		0
1950.34	35	0	0	0	12.5	0	12.5	25	37.5	12.5	0	0	0	0	0	0	0	0	0	0	0	100		25
1946.56	36	18.75	0	0	0	0	0	6.25	43.75	0	0	18.75	12.5	0	0	0	0	0	0	0	0	100		25
1942.67	37	0	0	0	6.89655	27.5862	13.7931	3.44828	27.5862	0	0	0	6.89655	0	0	6.89655	6.89655	0	0	0	0	100		3.44828
1938.68	38	0	10	0	0	10	0	10	40	0	0	30	0	0	0	0	0	0	0	0	0	100		10
1934.57	39	5.88235	0	0	11.7647	0	5.88235	17.6471	29.4118	5.88235	0	5.88235	0	0	0	0	0	0	11.7647	5.88235	0	100		23.5294
1930.36	40	10	5	0	0	0	0	10	5	0	0	25	45	0	0	0	0	0	0	0	0	100		20
1926.04	41	0	0	0	16.6667	0	33.3333	16.6667	16.6667	0	0	0	0	0	0	0	0	0	0	0	16.6667	100		16.6667
1921.62	42	7.69231	7.69231	0	0	0	0	7.69231	46.1538	0	0	15.3846	15.3846	0	0	0	0	0	0	0	0	100		15.3846
1917.09	43	0	11.1111	22.2222	11.1111	0	11.1111	0	22.2222	22.2222	0	0	0	0	0	0	0	0	0	0	0	100		0
1912.44	44	4.16667	0	0	4.16667	0	0	20.8333	33.3333	0	0	20.8333	4.16667	0	12.5	0	0	0	0	0	0	100		25
1907.7	45	5.55556	5.55556	0	8.33333	0	5.55556	0	66.6667	2.77778	0	5.55556	0	0	0	0	0	0	0	0	0	100		5.55556
1902.84	46	19.0476	9.52381	0	0	0	4.7619	0	33.3333	0	0	9.52381	4.7619	0	19.0476	0	0	0	0	0	0	100		19.0476
1897.88	47	3.44828	3.44828	0	0	0	0	6.89655	20.6897	0	0	0	0	0	65.5172	0	0	0	0	0	0	100		10.3448

## Sheet: LOI
Age	Sample #	LOI	Wb (g)	Wn (g)	Wd (g)	Wg (g)	Gn (g)	Gd (g)	Gg (g)	% Moisture	LOI
2015	1	54.1667	8.372	8.895	8.396	8.383	0.523	0.024	0.011	95.4111	54.1667
2014.87	2	42.1053	7.851	8.708	7.908	7.884	0.857	0.057	0.033	93.3489	42.1053			LOI = (Wg-Wb)/(Wd-Wb)*100%
2014.63	3	40.1515	9.208	10.065	9.34	9.287	0.857	0.132	0.079	84.5974	40.1515			%vocht = (Gn-Gg)/Gn*100%
2014.29	4	40.5063	8.878	9.775	8.957	8.925	0.897	0.079	0.047	91.1929	40.5063			Wb = weight empty crucible
2013.84	5	41.25	9.027	9.878	9.107	9.074	0.851	0.08	0.047	90.5993	41.25			Wn = weight crucible + wet sample
2013.28	6	37.6812	8.124	9.015	8.193	8.167	0.891	0.069	0.043	92.2559	37.6812			Wd = weight crucible + dry sample
2012.61	7	39.4737	7.916	8.829	7.992	7.962	0.913	0.076	0.046	91.6758	39.4737			Wg = weight crucible + ashed sample
2011.84	8	38.5542	9.045	9.846	9.128	9.096	0.801	0.083	0.051	89.638	38.5542			Gn = weight wet sample
2010.96	9	37.8571	8.008	8.911	8.148	8.095	0.903	0.14	0.087	84.4961	37.8571			Gd = weight dry sample
2009.97	10	39.5349	9.181	10.091	9.267	9.233	0.91	0.086	0.052	90.5495	39.5349			Gg = weight ashed sample
2008.87	11	37.931	7.816	8.728	7.903	7.87	0.912	0.087	0.054	90.4605	37.931
2007.67	12	39.7849	8.765	9.657	8.858	8.821	0.892	0.093	0.056	89.574	39.7849
2006.36	13	41.0526	8.201	9.136	8.296	8.257	0.935	0.095	0.056	89.8396	41.0526
2004.94	14	41.3793	8.872	9.789	8.959	8.923	0.917	0.087	0.051	90.5125	41.3793
2003.41	15	36.0465	9.109	10.014	9.195	9.164	0.905	0.086	0.055	90.4972	36.0465
2001.78	16	36.5591	9.217	10.205	9.31	9.276	0.988	0.093	0.059	90.587	36.5591
2000.04	17	34.9057	7.444	8.377	7.55	7.513	0.933	0.106	0.069	88.6388	34.9057
1998.19	18	34.2105	7.703	8.665	7.817	7.778	0.962	0.114	0.075	88.1497	34.2105
1996.23	19	30.1587	9.114	10.095	9.24	9.202	0.981	0.126	0.088	87.156	30.1587
1994.17	20	33.6066	8.995	9.918	9.117	9.076	0.923	0.122	0.081	86.7822	33.6066
1992	21	29.0076	9.099	10.06	9.23	9.192	0.961	0.131	0.093	86.3684	29.0076
1989.72	22	29.2683	9.089	10.026	9.212	9.176	0.937	0.123	0.087	86.873	29.2683
1987.34	23	29.8387	9.01	9.915	9.134	9.097	0.905	0.124	0.087	86.2983	29.8387
1984.85	24	30.8333	8.049	9.019	8.169	8.132	0.97	0.12	0.083	87.6289	30.8333
1982.25	25	33.0357	8.875	9.726	8.987	8.95	0.851	0.112	0.075	86.839	33.0357
1979.54	26	31.8966	8.876	9.887	8.992	8.955	1.011	0.116	0.079	88.5262	31.8966
1976.73	27	31.5068	8.962	9.907	9.108	9.062	0.945	0.146	0.1	84.5503	31.5068
1973.8	28	34.188	8.98	9.915	9.097	9.057	0.935	0.117	0.077	87.4866	34.188
1970.77	29	31.7757	8.616	9.592	8.723	8.689	0.976	0.107	0.073	89.0369	31.7757
1967.64	30	33.8983	7.995	8.923	8.113	8.073	0.928	0.118	0.078	87.2845	33.8983
1964.39	31	31.9444	8.126	9.088	8.27	8.224	0.962	0.144	0.098	85.0312	31.9444
1961.04	32	32.0988	8.923	9.889	9.085	9.033	0.966	0.162	0.11	83.2298	32.0988
1957.58	33	34.0136	8.35	9.255	8.497	8.447	0.905	0.147	0.097	83.7569	34.0136
1954.02	34	37.8788	9.289	10.247	9.421	9.371	0.958	0.132	0.082	86.2213	37.8788
1950.34	35	40.1316	8.995	9.923	9.147	9.086	0.928	0.152	0.091	83.6207	40.1316
1946.56	36	28.5124	8.45	9.468	8.692	8.623	1.018	0.242	0.173	76.2279	28.5124
1942.67	37	24.5763	9.204	10.118	9.44	9.382	0.914	0.236	0.178	74.1794	24.5763
1938.68	38	23.7037	8.143	9.105	8.413	8.349	0.962	0.27	0.206	71.9335	23.7037
1934.57	39	22.9682	8.163	9.155	8.446	8.381	0.992	0.283	0.218	71.4718	22.9682
1930.36	40	22.0736	8.157	9.082	8.456	8.39	0.925	0.299	0.233	67.6757	22.0736
1926.04	41	23.97	8.62	9.544	8.887	8.823	0.924	0.267	0.203	71.1039	23.97
1921.62	42	24.2958	9.075	10.076	9.359	9.29	1.001	0.284	0.215	71.6284	24.2958
1917.09	43	25.387	9.11	10.12	9.433	9.351	1.01	0.323	0.241	68.0198	25.387
1912.44	44	23.7624	9.158	10.086	9.461	9.389	0.928	0.303	0.231	67.3491	23.7624
1907.7	45	25.0765	7.891	8.896	8.218	8.136	1.005	0.327	0.245	67.4627	25.0765
1902.84	46	23.8854	8.803	9.737	9.117	9.042	0.934	0.314	0.239	66.3812	23.8854
1897.88	47	25.1497	9.118	10.091	9.452	9.368	0.973	0.334	0.25	65.6732	25.1497

## Sheet: Per gram
Age	Sample #	LOI	Weight sample used for making palynological slide (g)	% Moisture per sample		Dry weight palynological sample (g)	Lycopodium count	Lycopodium / gram	Factor (Lycopodium count / Lycopodium per gram)	Pollen sum	Sum pediastrum	Pediastrum/gram	Pollen per gram
2015	1	54.1667	0.498	95.4111	0.954111	0.0228528	128	93467.9	0.00136945	1	179	130709	730.218
2014.87	2	42.1053	0.506	93.3489	0.933489	0.0336546	108	63468.3	0.00170164	9	306	179827	5289.02
2014.63	3	40.1515	0.497	84.5974	0.845974	0.0765508	67	27903.1	0.00240117	5	235	97868.9	2082.32
2014.29	4	40.5063	0.5	91.1929	0.911929	0.0440357	100	48506.1	0.0020616	10	195	94586.9	4850.61
2013.84	5	41.25	0.509	90.5993	0.905993	0.0478496	124	44639.9	0.00277779	21	305	109800	7559.98
2013.28	6	37.6812	0.503	92.2559	0.922559	0.0389529	102	54835.5	0.00186011	24	305	163969	12902.5
2012.61	7	39.4737	0.504	91.6758	0.916758	0.041954	106	50912.9	0.00208199	8	280	134487	3842.48
2011.84	8	38.5542	0.495	89.638	0.89638	0.0512921	124	41643.8	0.00297763	8	251	84295.1	2686.7
2010.96	9	37.8571	0.502	84.4961	0.844961	0.0778295	74	27444.6	0.00269634	12	322	119421	4450.48
2009.97	10	39.5349	0.512	90.5495	0.905495	0.0483868	95	44144.3	0.00215204	3	183	85035.8	1394.03
2008.87	11	37.931	0.5	90.4605	0.904605	0.0476974	85	44782.3	0.00189807	17	185	97467.5	8956.47
2007.67	12	39.7849	0.502	89.574	0.89574	0.0523386	137	40811.2	0.00335692	36	203	60472.1	10724.1
2006.36	13	41.0526	0.505	89.8396	0.898396	0.0513102	87	41629.2	0.00208988	26	203	97134.8	12440.9
2004.94	14	41.3793	0.5	90.5125	0.905125	0.0474373	89	45027.9	0.00197655	14	220	111305	7083.03
2003.41	15	36.0465	0.501	90.4972	0.904972	0.0476088	137	44865.6	0.00305356	6	153	50105.4	1964.92
2001.78	16	36.5591	0.502	90.587	0.90587	0.047253	100	45203.4	0.00221222	6	228	103064	2712.21
2000.04	17	34.9057	0.5	88.6388	0.886388	0.056806	153	37601.7	0.00406897	14	124	30474.5	3440.67
1998.19	18	34.2105	0.501	88.1497	0.881497	0.0593701	117	35977.7	0.00325201	24	82	25215.2	7380.05
1996.23	19	30.1587	0.502	87.156	0.87156	0.0644771	112	33128.1	0.00338082	23	215	63594	6803.08
1994.17	20	33.6066	0.504	86.7822	0.867822	0.0666176	135	32063.6	0.00421038	19	131	31113.6	4512.66
1992	21	29.0076	0.505	86.3684	0.863684	0.0688398	130	31028.6	0.00418969	10	63	15036.9	2386.81
1989.72	22	29.2683	0.5	86.873	0.86873	0.065635	167	32543.6	0.00513158	14	99	19292.3	2728.21
1987.34	23	29.8387	0.504	86.2983	0.862983	0.0690564	133	30931.3	0.00429986	12	46	10698	2790.79
1984.85	24	30.8333	0.501	87.6289	0.876289	0.0619794	196	34463.1	0.00568725	24	84	14769.9	4219.97
1982.25	25	33.0357	0.501	86.839	0.86839	0.0659365	306	32394.8	0.00944597	14	187	19796.8	1482.11
1979.54	26	31.8966	0.502	88.5262	0.885262	0.0575984	140	37084.4	0.00377518	11	77	20396.4	2913.77
1976.73	27	31.5068	0.503	84.5503	0.845503	0.0777122	200	27486	0.00727642	9	56	7696.09	1236.87
1973.8	28	34.188	0.5	87.4866	0.874866	0.0625668	160	34139.5	0.00468666	31	58	12375.6	6614.53
1970.77	29	31.7757	0.502	89.0369	0.890369	0.0550348	260	38811.8	0.006699	34	97	14479.8	5075.39
1967.64	30	33.8983	0.502	87.2845	0.872845	0.0638319	105	33462.9	0.0031378	5	38	12110.4	1593.47
1964.39	31	31.9444	0.502	85.0312	0.850312	0.0751435	125	28425.6	0.00439744	5	23	5230.32	1137.03
1961.04	32	32.0988	0.501	83.2298	0.832298	0.0840186	154	25422.9	0.00605752	21	81	13371.8	3466.76
1957.58	33	34.0136	0.501	83.7569	0.837569	0.0813779	113	26247.9	0.0043051	9	48	11149.6	2090.54
1954.02	34	37.8788	0.501	86.2213	0.862213	0.0690313	98	30942.5	0.00316717	11	32	10103.7	3473.14
1950.34	35	40.1316	0.502	83.6207	0.836207	0.0822241	125	25977.8	0.00481181	8	53	11014.6	1662.58
1946.56	36	28.5124	0.501	76.2279	0.762279	0.119098	132	17934.8	0.00736	16	45	6114.13	2173.91
1942.67	37	24.5763	0.502	74.1794	0.741794	0.129619	181	16479	0.0109837	14.5	46	4188.04	1320.14
1938.68	38	23.7037	0.502	71.9335	0.719335	0.140894	47	15160.3	0.0031002	10	12	3870.72	3225.6
1934.57	39	22.9682	0.503	71.4718	0.714718	0.143497	113	14885.3	0.00759137	17	20	2634.57	2239.39
1930.36	40	22.0736	0.502	67.6757	0.676757	0.162268	100	13163.4	0.00759682	20	27	3554.12	2632.68
1926.04	41	23.97	0.501	71.1039	0.711039	0.144769	129	14754.5	0.0087431	6	5	571.879	686.255
1921.62	42	24.2958	0.504	71.6284	0.716284	0.142993	80	14937.8	0.00535554	13	6	1120.33	2427.39
1917.09	43	25.387	0.503	68.0198	0.680198	0.16086	130	13278.6	0.00979019	9	17	1736.43	919.287
1912.44	44	23.7624	0.501	67.3491	0.673491	0.163581	112	13057.8	0.00857727	24	20	2331.74	2798.09
1907.7	45	25.0765	0.502	67.4627	0.674627	0.163337	122	13077.2	0.00932919	36	19	2036.62	3858.86
1902.84	46	23.8854	0.503	66.3812	0.663812	0.169103	112	12631.4	0.00886681	21	4	451.12	2368.38
1897.88	47	25.1497	0.502	65.6732	0.656732	0.172321	171	12395.5	0.0137953	29	23	1667.23	2102.16
