# Supplementary material for: Recent climate warming drives ecological change in a remote high-Arctic lake
Source: Sci Rep. 2018 May 1;8:6858. doi: 10.1038/s41598-018-25148-7 (PMC5931553; doi:10.1038/s41598-018-25148-7)
Supplement: Supplementary file 4 — Dataset S3 [file 41598_2018_25148_MOESM4_ESM.xlsx]

## Sheet: Counts
Genus	Species		Variety	Forma	Author	Picture	Notes	SUM	Sample #1	3	5	7	9	11	13	15	17	19	21	23	25	27	29	31	33	35	37	39	41	43	45	47
Notes
Achnanthes	bioretii	Achnanthes bioretii						47	1	2	9	1	4		3		3	1			4	1		1		7		1	6			3
Achnanthes	daonensis	Achnanthes daonensis						8			2				2				1				2		1
Achnanthidium	minitissimum	Achnanthidium minitissimum						158	1	12	5	9	6	4	2	4	5	12	6	10	25	4	7	13	4			13	12		1	3
Achnanthes	pusilla	Achnanthes pusilla						9															3							2		4
Achnanthes	nitidiformis	Achnanthes nitidiformis						1					1
Amphora	lybica	Amphora lybica			(Kützing) Schoman& Archibald 1986	1-121/122 NN	Big	60	1	2	3	3	1	2	1	2	3	2	6		1		1	3	2		5	5	4	3	5	5
Amphora	veneta	Amphora veneta			Brun 1901	1-119/120 NN		4				1				1	1														1
Amphora	fogediana	Amphora fogediana						6										4									2
Caloneis	bacillum	Caloneis bacillum			(Lagerstedt)Cleve 1894	2-179, 1-160		134	6	8	8		8	6	6	3	12	4	12	6		15	2	6	4	6	3	2	2	3	4	8
Caloneis	silicula	Caloneis silicula			(Ehrenberg) Cleve 1894			13	1			2										1			1			1	2	1	1	3
Cavinula	pseudoscutiformis	Cavinula pseudoscutiformis			(hudstedt) D. Mann & Stickle in Round et al. 1990			109	3	2	4	1	7	9	3	5	7	2		2		1	6	3	1	3	11	8	8	10	7	6
Cymbella	cistula	Cymbella cistula						1																							1
Cymbella	cuspidata	Cymbella cuspidata						9						1	1						2				2		1					2
Cymbella	sinuata	Cymbella sinuata						8	4			1										2			1
Cymbella	reichardtii	Cymbella reichardtii						247	31	11	13	25	15	8	7	18	15	15	6	10	12	8	18	13	3	12		1	2	2	2
Cymbella	microcephala	Cymbella microcephala						1											1
Cymbella	mesiana	Cymbella mesiana						1																							1
Cymbopleura	angustata	Cymbopleura angustata	spitsbergensis		Krammer 2003	16-113/114 N		2																							2
Diatoma	tenuis	Diatoma tenuis			Agardh 1812	1-114		162	9	22	22	7	11	5	7	8	3	4	7	10	7	2	8	10	2	1	3	2	3	3	1	5
Diploneis	ovalis	Diploneis ovalis						5						2					1						1			1
Encyonema	minutum	Encyonema minutum			(Bleisch in Rabenhorst) Mann in Round, Crawford & Mann 1990	1-129		157	8	1	7	4	2	4	9			5	20	9	7	6	12	12	10		7	4	11	1	5	13
Encyonema	silesiacum	Encyonema silesiacum			(Bleisch in Rabenhorst) Mann in Round, Crawford & Mann 1990/(Hilse) D.G.Mann in Round, Crawford & Mann 1990	1-186/130 rechts		65		2	7					3		6	5	8	8	2	6	2	4					2	1	9
Eunotia	arcus	Eunotia arcus						2						1										1
Fragilaria	capucina	Fragilaria capucina	vaucheria		Desmazières 1825 sensu lato	47-121/122 N		250	1	2	7	1	1	4	6	14	2	4	9	11	16	8	23	20	13	3	16	13	19	19	21	17
Fragilaria	tenera	Fragilaria tenera			(W. Smith) Lange-Bertalot 1980			28					1							5	2	1	2	5	1		1	1	1	3	2	3
Gomphonema	acuminatum	Gomphonema acuminatum						4													2			2
Hippodonta	capitata	Hippodonta capitata			(Ehrenberg) Lange-Bertalot, Metzelin & Witkowski	4-130/131/132		18	3	1											5	3	3	3
Hippodonta	hungarica	Hippodonta hungarica						243	1	3		3		9	8	1	9	2	13	5	5	8	5	6	10	11	28	27	29	35	11	14
Navicula	hanseatica	Navicula hanseatica	spp. circumarctica		Lange-Bertalot	1-114 N/1-115/116 NN		68	2	9	9	7	3	3	5	2		3	8	2		4	2	3	3				2	1
Navicula	cincta	Navicula cincta			(Ehrenberg) Ralfs in Prichard 1861	8-178		2							1														1
Navicula	cocconeiformis	Navicula cocconeiformis						8																		2			2		4
Navicula	gregaria	Navicula gregaria			Kützing 1844	8-124/125 N		45	3	2	6	4	5	6	2	3	3		1		8	1				1
Navicula	veneta	Navicula veneta						130	3	7	3	3	4	6	2	4	8	8	6	6	8	6	8	13	11	2		3	5	4	6	4
Navicula	disjuncta	Navicula disjuncta						5	3				2
Navicula	cruticula	Navicula cruticula					Slide D35 (102.3-56.2)	29					7		5		4	2								5		3	1		2
Navicula	pupula	Navicula pupula						384	7	11	9	13	18	12	20	31	36	29	16	40	57	20	18	19	16		2	1	2	1	5	1
Navicula	minuscula	Navicula minuscula						20	6	2	2			4	2	1		2														1
Navicula	scutiformis	Navicula scutiformis						2											2
Navicula	slesvicensis	Navicula slesvicensis			Grunow	4-156		44		2		3	10	3	7	3	1		1	3	6	2	1	2
Navicula	stroemii	Navicula stroemii						28		3		3		4		3		7	4				2								2
Navicula	phyllepta	Navicula phyllepta			Kützing 1844	2-118 N		41				1		1	2			3	3	2	3	3	4	4		2	3		1	1	3	5
Navicula	similis	Navicula similis						83	10	8	7	4	3	4	1	1	2	3	1	2	1	7		3		4	9	2	1	2	4	4
Navicula	rhynchocephala	Navicula rhynchocephala						3	1																					2
Navicula	vulpina	Navicula vulpina						29	1	1				1		1				4	3	2		1	2			2		2	2	7
Neidium	ampliatum	Neidium ampliatum			(Ehrenberg) Krammer in Krammer & Lange-Bertalot 1985 sensu lato	1-187/113 NN	thick and thin?	10	4			1			1									1				2		1
Nitzschia	amphibia	Nitzschia amphibia						2			2
Nitzschia	inconspicua	Nitzschia inconspicua			Hustedt 1943	1-146		780	22	44	36	27	22	22	28	33	35	36	45	24	25	25	57	33	37	43	41	19	31	25	43	27
Nitzschia	perminuta	Nitzschia perminuta			(Grunow) M. Peragallo 1903 [Arctic form 1]	1-158		635	22	11	24	18	20	16	27	9	22	22	24	32	17	27	34	42	41	32	34	32	24	22	48	35
Nitzschia	paleaformis	Nitzschia paleaformis						24	3		3	1		2		2	1			1	4	4	2					1
Nitzschia	pura	Nitzschia pura			Hustedt 1954			84	2	2	4	11	9	7	4	7		1	2	4	1	7	2	2	1	3	2	1		5	3	4
Pinnularia	interrupta	Pinnularia interrupta				2-163, 32-117-120 N		44	3		1		3		1	2	2	5		1	4	8			8	4			1	1
Pinnularia	microstauron	Pinnularia microstauron						33			2	4		3	2		3						2	6	1			3		2	2	3
Pinnularia	microstauron	Pinnularia microstauron	brebissonii					23		7	2		9						1		1			3
Pinnularia	virides	Pinnularia virides						6	1		2									1				1	1
Placoneis	placentula	Placoneis placentula			(Ehrenberg) Kützing 1844	1-142		70	1	1	3	2	2	2	5	2	2	3		4	2	3	2	1	1			5	6	6	8	9
Planothidium	oestrupii	Planothidium oestrupii			(Cleve-Euler) Round & Bukhtiyarova 1996	1-121		292	32	15	21	23	17	15	15	16	20	9	6	11	10	15	11	10	5	3	2	6	6	7	10	7
Planothidium	peragalloi	Planothidium peragalloi			(Cleve-Euler) Round & Bukhtiyarova 1996	1-116 N		86	4	5	3	3	7	7		3	2	3	3	2	1	2		2	1	2	2	3	6	14	4	7
Stauroneis	phoenicenteron	Stauroneis phoenicenteron			Lange-Bertalot, Cavacini, Tagliaventi & Alfinito 2003	1-154		159	1	5	5	4	3	7	3	7	5	3	6	7	15	6	10	19	2	3	3	5	6	15	11	8
Staurosira	venter	Staurosira venter						34																				3	5	23	3
Synedra	cyclopum	Synedra cyclopum						31	4	2	5	4	6			3	6	1
Synedra	ulna	Synedra ulna						1						1
Tabellaria	flocculosa	Tabellaria flocculosa						4				1			1													1				1
GV	sp	GV sp				4-121-123 N		11	1	2						1		1			2	3					1
Staurosirella	pinnata	Staurosirella pinnata			(Ehrenberg) Williams & Round 1987	1-122		1684	53	63	51	47	61	87	65	71	55	65	53	55	49	82	49	48	95	127	98	109	71	76	75	79
Staurosirella	pinnata GV	Staurosirella pinnata GV						922	70	57	49	77	53	50	54	45	42	46	44	36	20	17	24	22	27	34	33	37	48	8	8	21
Staurosirella	pinnata	Staurosirella pinnata						2606	123	120	100	124	114	137	119	116	97	111	97	91	69	99	73	70	122	161	131	146	119	84	83	100
Sum		Sum							327	313	320	309	310	314	301	305	301	300	306	303	304	301	314	321	307	303	307	303	300	300	308	308
Sum		Sum							327	313	320	309	310	314	301	305	301	300	306	303	304	301	314	321	307	303	307	303	300	300	308	308
Microspheres		Microspheres							24	37	33	40	17	32	30	29	27	33	29	28	18	31	13	20	29	23	48	48	35	44	67	63
Crysophyte Cyst		Crysophyte Cyst				2-123 NN			3	6	8	5	19	3	3	11	14	9	11	14	14	7	12	2	6	5	2	5	11	9	11	12
Dry weight (g)		Dry weight (g)							0.0114	0.018	0.0111	0.0114	0.0153	0.0115	0.0103	0.0105	0.0108	0.0109	0.0106	0.0119	0.0121	0.013	0.0128	0.0103	0.0121	0.0131	0.0097	0.0119	0.0138	0.0136	0.0121	0.0158
Conc microspheres (number/ml) (1ml per slide)		Conc microspheres (number/ml) (1ml per slide)							802000	802000	802000	802000	802000	802000	802000	802000	802000	802000	802000	802000	802000	802000	802000	802000	802000	802000	802000	802000	802000	802000	802000	802000
Concentration diatoms (number/g)		Concentration diatoms (number/g)							9.58531e+08	3.76916e+08	7.00628e+08	5.43461e+08	9.55863e+08	6.84315e+08	7.81236e+08	8.03317e+08	8.27853e+08	6.68891e+08	7.98347e+08	7.2931e+08	1.11941e+09	3.57104e+08	1.51339e+09	1.92264e+09	7.01664e+08	8.06525e+08	5.2881e+08	4.25431e+08	4.98137e+08	4.02072e+08	3.04695e+08	2.48158e+08
Concentration chrysophytes (number/g)		Concentration chrysophytes (number/g)							8.79386e+06	7.22523e+06	1.75157e+07	8.79386e+06	5.85852e+07	6.53804e+06	7.78641e+06	2.89721e+07	3.85048e+07	2.00667e+07	2.86988e+07	3.36975e+07	5.15519e+07	8.30473e+06	5.78365e+07	1.19791e+07	1.37133e+07	1.3309e+07	3.44502e+06	7.02031e+06	1.8265e+07	1.20622e+07	1.0882e+07	9.66847e+06

## Sheet: Transposed
Sample #	Age	Depth (cm)	Achnanthes bioretii	Achnanthes daonensis	Achnanthidium minitissimum	Achnanthes pusilla	Achnanthes nitidiformis	Amphora lybica	Amphora veneta	Amphora fogediana	Caloneis bacillum	Caloneis silicula	Cavinula pseudoscutiformis	Cymbella cistula	Cymbella cuspidata	Cymbella sinuata	Cymbella reichardtii	Cymbella microcephala	Cymbella mesiana	Cymbopleura angustata	Diatoma tenuis	Diploneis ovalis	Encyonema minutum	Encyonema silesiacum	Eunotia arcus	Fragilaria capucina	Fragilaria tenera	Gomphonema acuminatum	Hippodonta capitata	Hippodonta hungarica	Navicula hanseatica	Navicula cincta	Navicula cocconeiformis	Navicula gregaria	Navicula veneta	Navicula disjuncta	Navicula cruticula	Navicula pupula	Navicula minuscula	Navicula scutiformis	Navicula slesvicensis	Navicula stroemii	Navicula phyllepta	Navicula similis	Navicula rhynchocephala	Navicula vulpina	Neidium ampliatum	Nitzschia amphibia	Nitzschia inconspicua
1	2015	1	1		1			1			6	1	3			4	31				9		8			1			3	1	2			3	3	3		7	6					10	1	1	4		22
2	2014.63	3	2		12			2			8		2				11				22		1	2		2			1	3	9			2	7			11	2		2	3		8		1			44
3	2013.84	5	9	2	5			3			8		4				13				22		7	7		7					9			6	3			9	2					7				2	36
4	2012.61	7	1		9			3	1			2	1			1	25				7		4			1				3	7			4	3			13			3	3	1	4			1		27
5	2010.96	9	4		6		1	1			8		7				15				11		2			1	1				3			5	4	2	7	18			10			3					22
6	2008.87	11			4			2			6		9		1		8				5	2	4		1	4				9	3			6	6			12	4		3	4	1	4		1			22
7	2006.36	13	3	2	2			1			6		3		1		7				7		9			6				8	5	1		2	2		5	20	2		7		2	1			1		28
8	2003.41	15			4			2	1		3		5				18				8			3		14				1	2			3	4			31	1		3	3		1		1			33
9	2000.04	17	3		5			3	1		12		7				15				3					2				9				3	8		4	36			1			2					35
10	1996.23	19	1		12			2		4	4		2				15				4		5	6		4				2	3				8		2	29	2			7	3	3					36
11	1992	21		1	6			6			12						6	1			7	1	20	5		9				13	8			1	6			16		2	1	4	3	1					45
12	1987.34	23			10						6		2				10				10		9	8		11	5			5	2				6			40			3		2	2		4			24
13	1982.25	25	4		25			1							2		12				7		7	8		16	2	2	5	5				8	8			57			6		3	1		3			25
14	1976.73	27	1		4						15	1	1			2	8				2		6	2		8	1		3	8	4			1	6			20			2		3	7		2			25
15	1970.77	29		2	7	3		1			2		6				18				8		12	6		23	2		3	5	2				8			18			1	2	4						57
16	1964.39	31	1		13			3			6		3				13				10		12	2	1	20	5	2	3	6	3				13			19			2		4	3		1	1		33
17	1957.58	33		1	4			2			4	1	1		2	1	3				2	1	10	4		13	1			10	3				11			16								2			37
18	1950.34	35	7								6		3				12				1					3				11			2	1	2		5						2	4					43
19	1942.67	37						5		2	3		11		1						3		7			16	1			28								2					3	9					41
20	1934.57	39	1		13			5			2	1	8				1				2	1	4			13	1			27					3		3	1						2		2	2		19
21	1926.04	41	6		12			4			2	2	8				2				3		11			19	1			29	2	1	2		5		1	2					1	1					31
22	1917.09	43				2		3			3	1	10				2				3		1	2		19	3			35	1				4			1					1	2	2	2	1		25
23	1907.7	45			1			5	1		4	1	7	1			2		1	2	1		5	1		21	2			11			4		6		2	5				2	3	4		2			43
24	1897.88	47	3		3	4		5			8	3	6		2						5		13	9		17	3			14					4			1	1				5	4		7			27
[truncated: 25 more columns]

## Sheet: Percentage
Sample #	Age	Depth (cm)	Achnanthes bioretii	Achnanthes daonensis	Achnanthidium minitissimum	Achnanthes pusilla	Achnanthes nitidiformis	Amphora lybica	Amphora veneta	Amphora fogediana	Caloneis bacillum	Caloneis silicula	Cavinula pseudoscutiformis	Cymbella cistula	Cymbella cuspidata	Cymbella sinuata	Cymbella reichardtii	Cymbella microcephala	Cymbella mesiana	Cymbopleura angustata	Diatoma tenuis	Diploneis ovalis	Encyonema minutum	Encyonema silesiacum	Eunotia arcus	Fragilaria capucina	Fragilaria tenera	Gomphonema acuminatum	Hippodonta capitata	Hippodonta hungarica	Navicula hanseatica	Navicula cincta	Navicula cocconeiformis	Navicula gregaria	Navicula veneta	Navicula disjuncta	Navicula cruticula	Navicula pupula	Navicula minuscula	Navicula scutiformis	Navicula slesvicensis	Navicula stroemii	Navicula phyllepta	Navicula similis	Navicula rhynchocephala	Navicula vulpina	Neidium ampliatum	Nitzschia amphibia	Nitzschia inconspicua
1	2015	1	0.30581	0	0.30581	0	0	0.30581	0	0	1.83486	0.30581	0.917431	0	0	1.22324	9.48012	0	0	0	2.75229	0	2.44648	0	0	0.30581	0	0	0.917431	0.30581	0.611621	0	0	0.917431	0.917431	0.917431	0	2.14067	1.83486	0	0	0	0	3.0581	0.30581	0.30581	1.22324	0	6.72783
2	2014.63	3	0.638978	0	3.83387	0	0	0.638978	0	0	2.55591	0	0.638978	0	0	0	3.51438	0	0	0	7.02875	0	0.319489	0.638978	0	0.638978	0	0	0.319489	0.958466	2.8754	0	0	0.638978	2.23642	0	0	3.51438	0.638978	0	0.638978	0.958466	0	2.55591	0	0.319489	0	0	14.0575
3	2013.84	5	2.8125	0.625	1.5625	0	0	0.9375	0	0	2.5	0	1.25	0	0	0	4.0625	0	0	0	6.875	0	2.1875	2.1875	0	2.1875	0	0	0	0	2.8125	0	0	1.875	0.9375	0	0	2.8125	0.625	0	0	0	0	2.1875	0	0	0	0.625	11.25
4	2012.61	7	0.323625	0	2.91262	0	0	0.970874	0.323625	0	0	0.647249	0.323625	0	0	0.323625	8.09061	0	0	0	2.26537	0	1.2945	0	0	0.323625	0	0	0	0.970874	2.26537	0	0	1.2945	0.970874	0	0	4.20712	0	0	0.970874	0.970874	0.323625	1.2945	0	0	0.323625	0	8.73786
5	2010.96	9	1.29032	0	1.93548	0	0.322581	0.322581	0	0	2.58065	0	2.25806	0	0	0	4.83871	0	0	0	3.54839	0	0.645161	0	0	0.322581	0.322581	0	0	0	0.967742	0	0	1.6129	1.29032	0.645161	2.25806	5.80645	0	0	3.22581	0	0	0.967742	0	0	0	0	7.09677
6	2008.87	11	0	0	1.27389	0	0	0.636943	0	0	1.91083	0	2.86624	0	0.318471	0	2.54777	0	0	0	1.59236	0.636943	1.27389	0	0.318471	1.27389	0	0	0	2.86624	0.955414	0	0	1.91083	1.91083	0	0	3.82166	1.27389	0	0.955414	1.27389	0.318471	1.27389	0	0.318471	0	0	7.00637
7	2006.36	13	0.996678	0.664452	0.664452	0	0	0.332226	0	0	1.99336	0	0.996678	0	0.332226	0	2.32558	0	0	0	2.32558	0	2.99003	0	0	1.99336	0	0	0	2.65781	1.66113	0.332226	0	0.664452	0.664452	0	1.66113	6.64452	0.664452	0	2.32558	0	0.664452	0.332226	0	0	0.332226	0	9.30233
8	2003.41	15	0	0	1.31148	0	0	0.655738	0.327869	0	0.983607	0	1.63934	0	0	0	5.90164	0	0	0	2.62295	0	0	0.983607	0	4.59016	0	0	0	0.327869	0.655738	0	0	0.983607	1.31148	0	0	10.1639	0.327869	0	0.983607	0.983607	0	0.327869	0	0.327869	0	0	10.8197
9	2000.04	17	0.996678	0	1.66113	0	0	0.996678	0.332226	0	3.98671	0	2.32558	0	0	0	4.98339	0	0	0	0.996678	0	0	0	0	0.664452	0	0	0	2.99003	0	0	0	0.996678	2.65781	0	1.3289	11.9601	0	0	0.332226	0	0	0.664452	0	0	0	0	11.6279
10	1996.23	19	0.333333	0	4	0	0	0.666667	0	1.33333	1.33333	0	0.666667	0	0	0	5	0	0	0	1.33333	0	1.66667	2	0	1.33333	0	0	0	0.666667	1	0	0	0	2.66667	0	0.666667	9.66667	0.666667	0	0	2.33333	1	1	0	0	0	0	12
11	1992	21	0	0.326797	1.96078	0	0	1.96078	0	0	3.92157	0	0	0	0	0	1.96078	0.326797	0	0	2.28758	0.326797	6.53595	1.63399	0	2.94118	0	0	0	4.24837	2.61438	0	0	0.326797	1.96078	0	0	5.22876	0	0.653595	0.326797	1.30719	0.980392	0.326797	0	0	0	0	14.7059
12	1987.34	23	0	0	3.30033	0	0	0	0	0	1.9802	0	0.660066	0	0	0	3.30033	0	0	0	3.30033	0	2.9703	2.64026	0	3.63036	1.65017	0	0	1.65017	0.660066	0	0	0	1.9802	0	0	13.2013	0	0	0.990099	0	0.660066	0.660066	0	1.32013	0	0	7.92079
13	1982.25	25	1.31579	0	8.22368	0	0	0.328947	0	0	0	0	0	0	0.657895	0	3.94737	0	0	0	2.30263	0	2.30263	2.63158	0	5.26316	0.657895	0.657895	1.64474	1.64474	0	0	0	2.63158	2.63158	0	0	18.75	0	0	1.97368	0	0.986842	0.328947	0	0.986842	0	0	8.22368
14	1976.73	27	0.332226	0	1.3289	0	0	0	0	0	4.98339	0.332226	0.332226	0	0	0.664452	2.65781	0	0	0	0.664452	0	1.99336	0.664452	0	2.65781	0.332226	0	0.996678	2.65781	1.3289	0	0	0.332226	1.99336	0	0	6.64452	0	0	0.664452	0	0.996678	2.32558	0	0.664452	0	0	8.30565
15	1970.77	29	0	0.636943	2.2293	0.955414	0	0.318471	0	0	0.636943	0	1.91083	0	0	0	5.73248	0	0	0	2.54777	0	3.82166	1.91083	0	7.32484	0.636943	0	0.955414	1.59236	0.636943	0	0	0	2.54777	0	0	5.73248	0	0	0.318471	0.636943	1.27389	0	0	0	0	0	18.1529
16	1964.39	31	0.311526	0	4.04984	0	0	0.934579	0	0	1.86916	0	0.934579	0	0	0	4.04984	0	0	0	3.11526	0	3.73832	0.623053	0.311526	6.23053	1.55763	0.623053	0.934579	1.86916	0.934579	0	0	0	4.04984	0	0	5.919	0	0	0.623053	0	1.24611	0.934579	0	0.311526	0.311526	0	10.2804
17	1957.58	33	0	0.325733	1.30293	0	0	0.651466	0	0	1.30293	0.325733	0.325733	0	0.651466	0.325733	0.977199	0	0	0	0.651466	0.325733	3.25733	1.30293	0	4.23453	0.325733	0	0	3.25733	0.977199	0	0	0	3.58306	0	0	5.21173	0	0	0	0	0	0	0	0.651466	0	0	12.0521
18	1950.34	35	2.31023	0	0	0	0	0	0	0	1.9802	0	0.990099	0	0	0	3.9604	0	0	0	0.330033	0	0	0	0	0.990099	0	0	0	3.63036	0	0	0.660066	0.330033	0.660066	0	1.65017	0	0	0	0	0	0.660066	1.32013	0	0	0	0	14.1914
19	1942.67	37	0	0	0	0	0	1.62866	0	0.651466	0.977199	0	3.58306	0	0.325733	0	0	0	0	0	0.977199	0	2.28013	0	0	5.21173	0.325733	0	0	9.12052	0	0	0	0	0	0	0	0.651466	0	0	0	0	0.977199	2.9316	0	0	0	0	13.355
20	1934.57	39	0.330033	0	4.29043	0	0	1.65017	0	0	0.660066	0.330033	2.64026	0	0	0	0.330033	0	0	0	0.660066	0.330033	1.32013	0	0	4.29043	0.330033	0	0	8.91089	0	0	0	0	0.990099	0	0.990099	0.330033	0	0	0	0	0	0.660066	0	0.660066	0.660066	0	6.27063
21	1926.04	41	2	0	4	0	0	1.33333	0	0	0.666667	0.666667	2.66667	0	0	0	0.666667	0	0	0	1	0	3.66667	0	0	6.33333	0.333333	0	0	9.66667	0.666667	0.333333	0.666667	0	1.66667	0	0.333333	0.666667	0	0	0	0	0.333333	0.333333	0	0	0	0	10.3333
22	1917.09	43	0	0	0	0.666667	0	1	0	0	1	0.333333	3.33333	0	0	0	0.666667	0	0	0	1	0	0.333333	0.666667	0	6.33333	1	0	0	11.6667	0.333333	0	0	0	1.33333	0	0	0.333333	0	0	0	0	0.333333	0.666667	0.666667	0.666667	0.333333	0	8.33333
23	1907.7	45	0	0	0.324675	0	0	1.62338	0.324675	0	1.2987	0.324675	2.27273	0.324675	0	0	0.649351	0	0.324675	0.649351	0.324675	0	1.62338	0.324675	0	6.81818	0.649351	0	0	3.57143	0	0	1.2987	0	1.94805	0	0.649351	1.62338	0	0	0	0.649351	0.974026	1.2987	0	0.649351	0	0	13.961
24	1897.88	47	0.974026	0	0.974026	1.2987	0	1.62338	0	0	2.5974	0.974026	1.94805	0	0.649351	0	0	0	0	0	1.62338	0	4.22078	2.92208	0	5.51948	0.974026	0	0	4.54545	0	0	0	0	1.2987	0	0	0.324675	0.324675	0	0	0	1.62338	1.2987	0	2.27273	0	0	8.76623
[truncated: 18 more columns]
